# Supplementary material for: Prospects for Genomic Selection in Cassava Breeding
Source: Plant Genome. 2017 Sep 28;10(3):10.3835/plantgenome2017.03.0015. doi: 10.3835/plantgenome2017.03.0015 (PMC7822052; doi:10.3835/plantgenome2017.03.0015)
Supplement: Supplementary file 3 [file TPG-10-03-0015-s003.xlsx]

## Sheet: TableS1
	Training Data	Subset C1	Subset C1	Subset C1 + All GG	Subset C1 + All GG
	Validation Data	PofC2	C2	PofC2	C2
	Full Set Size	2801	2801	3510	3510
	Subset Sizes	200, 400, 800, 1200, 1600, 2000, 2400
	Supplementary Table 2. Details of the prediction scenarios tested using different size subsets of the IITA Cycle 1.

## Sheet: TableS2
Supplementary Table 2. Cross population prediction results. (A) Cross population results of seven prediction models for combined datasets (full set model).CVGBLUP = crossvalidation GBLUP results within training populations.In bold italic indicated the highest predictive accuracy across prediction models.(B) Cross-population results, STPGA optimized and random with GBLUP model. GG = IITA Genetic G…
(A)	Train	Test	Trait	GBLUP	BayesA	BayesB	BayesC	BL	RandomForest	RKHS	CVGBLUP
	NR+GG	UG	VIGOR	0.193162	0.181164	0.189435	0.184739	0.168729	0.0948643	0.167175	0.352623
	NR+GG	UG	MCMDS	0.284938	0.413544	0.417736	0.325144	0.346448	0.359695	0.330304	0.404044
	NR+GG	UG	DM	0.283904	0.283848	0.286354	0.284795	0.288756	0.251595	0.249599	0.29557
	NR+GG	UG	HI	0.20578	0.229496	0.224148	0.21519	0.26417	0.338613	0.323553	0.454403
	NR+GG	UG	RTWT	0.192774	0.19413	0.188503	0.188003	0.193455	0.159867	0.200562	0.313685
	NR+GG	UG	RTNO	0.205538	0.2052	0.199682	0.206431	0.201337	0.154773	0.183614	0.347778
	NR+GG	UG	SHTWT	0.0752597	0.0777405	0.0757544	0.0743085	0.0771947	0.0719268	0.0932844	0.243611
	UG+NR	GG	VIGOR	0.0598993	0.0616401	0.0577606	0.0594546	0.0693749	0.063731	0.067444	0.230655
	UG+NR	GG	MCMDS	0.382021	0.505274	0.490259	0.418245	0.47048	0.504074	0.475647	0.557857
	UG+NR	GG	DM	0.244108	0.263989	0.263872	0.258872	0.25927	0.293488	0.314084	0.66604
	UG+NR	GG	HI	0.215101	0.237116	0.227301	0.228416	0.254369	0.260196	0.294521	0.385739
	UG+NR	GG	RTWT	0.062649	0.0541532	0.0493403	0.0552426	0.0551127	0.146444	0.140128	0.320056
	UG+NR	GG	RTNO	0.0992591	0.0997323	0.102151	0.0981471	0.100571	0.169213	0.186718	0.345114
	UG+NR	GG	SHTWT	0.16175	0.155547	0.159193	0.15742	0.147622	0.170564	0.190862	0.32125
	GG+UG	NR	VIGOR	0.0156185	0.0184401	0.0176382	0.0170574	0.0149652	0.0558618	0.0281841	-0.0239253
	GG+UG	NR	MCMDS	0.212731	0.303779	0.294113	0.222848	0.218958	0.296097	0.250424	0.188422
	GG+UG	NR	DM	0.183939	0.185888	0.184059	0.184968	0.185784	0.113236	0.153579	0.104247
	GG+UG	NR	HI	0.180913	0.186698	0.181308	0.181944	0.196484	0.155337	0.182323	0.27061
	GG+UG	NR	RTWT	0.0820148	0.0750293	0.0712323	0.074443	0.0770845	0.163953	0.130772	0.21986
	GG+UG	NR	RTNO	0.0534847	0.0542578	0.0501846	0.0461232	0.059584	0.145664	0.109748	0.180291
	GG+UG	NR	SHTWT	0.118541	0.109539	0.111944	0.119025	0.113778	0.169059	0.169015	0.168825
(B)	Trait	Method	Train	Ntrain	Test	Accuracy	AccSE
	VIGOR	STPGA	NR+GG	300	UG	0.198707	0.00796261
	MCMDS	STPGA	NR+GG	300	UG	0.292584	0.0057273
	DM	STPGA	NR+GG	300	UG	0.271512	0.00278919
	HI	STPGA	NR+GG	300	UG	0.29382	0.00676374
	RTWT	STPGA	NR+GG	300	UG	0.154984	0.00855755
	RTNO	STPGA	NR+GG	300	UG	0.149026	0.00908472
	SHTWT	STPGA	NR+GG	300	UG	-0.0143011	0.0100003
	VIGOR	RANDOM	NR+GG	300	UG	0.083139	0.0237002
	MCMDS	RANDOM	NR+GG	300	UG	0.223909	0.0102903
	DM	RANDOM	NR+GG	300	UG	0.208958	0.0151484
	HI	RANDOM	NR+GG	300	UG	0.176104	0.0155158
	RTWT	RANDOM	NR+GG	300	UG	0.0718025	0.0253196
	RTNO	RANDOM	NR+GG	300	UG	0.0679576	0.0306631
	SHTWT	RANDOM	NR+GG	300	UG	0.0594383	0.0206214
	VIGOR	STPGA	NR+GG	600	UG	0.181846	0.00278491
	MCMDS	STPGA	NR+GG	600	UG	0.283716	0.00287624
	DM	STPGA	NR+GG	600	UG	0.282004	0.00197798
	HI	STPGA	NR+GG	600	UG	0.277985	0.00431345
	RTWT	STPGA	NR+GG	600	UG	0.165153	0.00149123
	RTNO	STPGA	NR+GG	600	UG	0.170651	0.00238084
	SHTWT	STPGA	NR+GG	600	UG	0.0419306	0.00398967
	VIGOR	RANDOM	NR+GG	600	UG	0.102375	0.0213644
	MCMDS	RANDOM	NR+GG	600	UG	0.264034	0.0173217
	DM	RANDOM	NR+GG	600	UG	0.227454	0.0140288
	HI	RANDOM	NR+GG	600	UG	0.230457	0.017014
	RTWT	RANDOM	NR+GG	600	UG	0.124394	0.017836
	RTNO	RANDOM	NR+GG	600	UG	0.150654	0.0195805
	SHTWT	RANDOM	NR+GG	600	UG	0.074774	0.0206743
	VIGOR	STPGA	NR+GG	900	UG	0.220888	0.00216788
	MCMDS	STPGA	NR+GG	900	UG	0.26181	0.00257961
	DM	STPGA	NR+GG	900	UG	0.257671	0.000786746
	HI	STPGA	NR+GG	900	UG	0.265796	0.000995053
	RTWT	STPGA	NR+GG	900	UG	0.180576	0.0017684
	RTNO	STPGA	NR+GG	900	UG	0.174882	0.00147889
	SHTWT	STPGA	NR+GG	900	UG	0.0272297	0.00187178
	VIGOR	RANDOM	NR+GG	900	UG	0.151773	0.0131621
	MCMDS	RANDOM	NR+GG	900	UG	0.278887	0.00983562
	DM	RANDOM	NR+GG	900	UG	0.253557	0.0103292
	HI	RANDOM	NR+GG	900	UG	0.214833	0.00937146
	RTWT	RANDOM	NR+GG	900	UG	0.155849	0.00959116
	RTNO	RANDOM	NR+GG	900	UG	0.166736	0.0100392
	SHTWT	RANDOM	NR+GG	900	UG	0.0659819	0.0159607
	VIGOR	STPGA	NR+GG	1200	UG	0.199882	0.0008054
	MCMDS	STPGA	NR+GG	1200	UG	0.283778	0.00142647
	DM	STPGA	NR+GG	1200	UG	0.252288	0.000630527
	HI	STPGA	NR+GG	1200	UG	0.228401	0.00187821
	RTWT	STPGA	NR+GG	1200	UG	0.17881	0.000474656
	RTNO	STPGA	NR+GG	1200	UG	0.195281	0.000505867
	SHTWT	STPGA	NR+GG	1200	UG	0.0372766	0.000732318
	VIGOR	RANDOM	NR+GG	1200	UG	0.17435	0.00889975
	MCMDS	RANDOM	NR+GG	1200	UG	0.290923	0.00754513
	DM	RANDOM	NR+GG	1200	UG	0.272392	0.0061414
	HI	RANDOM	NR+GG	1200	UG	0.213922	0.0134745
	RTWT	RANDOM	NR+GG	1200	UG	0.173677	0.00954593
	RTNO	RANDOM	NR+GG	1200	UG	0.18981	0.00661365
	SHTWT	RANDOM	NR+GG	1200	UG	0.0706125	0.00844601
	VIGOR	STPGA	NR+UG	300	GG	-0.0106756	0.0050517
	MCMDS	STPGA	NR+UG	300	GG	0.37422	0.00468071
	DM	STPGA	NR+UG	300	GG	0.215825	0.00278905
	HI	STPGA	NR+UG	300	GG	0.261009	0.00248436
	RTWT	STPGA	NR+UG	300	GG	0.0789972	0.00284833
	RTNO	STPGA	NR+UG	300	GG	0.132425	0.00409781
	SHTWT	STPGA	NR+UG	300	GG	0.153922	0.00299816
	VIGOR	RANDOM	NR+UG	300	GG	0.0536258	0.0137943
	MCMDS	RANDOM	NR+UG	300	GG	0.324557	0.00693301
	DM	RANDOM	NR+UG	300	GG	0.173051	0.0228098
	HI	RANDOM	NR+UG	300	GG	0.209599	0.0127904
	RTWT	RANDOM	NR+UG	300	GG	0.0770242	0.0157965
	RTNO	RANDOM	NR+UG	300	GG	0.0955662	0.014893
	SHTWT	RANDOM	NR+UG	300	GG	0.110196	0.0109785
	VIGOR	STPGA	NR+UG	600	GG	0.0319627	0.0017106
	MCMDS	STPGA	NR+UG	600	GG	0.376878	0.00188873
	DM	STPGA	NR+UG	600	GG	0.2212	0.00141681
	HI	STPGA	NR+UG	600	GG	0.252408	0.00285755
	RTWT	STPGA	NR+UG	600	GG	0.0946002	0.00231667
	RTNO	STPGA	NR+UG	600	GG	0.130239	0.00172741
	SHTWT	STPGA	NR+UG	600	GG	0.163114	0.00100928
	VIGOR	RANDOM	NR+UG	600	GG	0.0489099	0.0113366
	MCMDS	RANDOM	NR+UG	600	GG	0.341106	0.00703407
	DM	RANDOM	NR+UG	600	GG	0.212117	0.0170205
	HI	RANDOM	NR+UG	600	GG	0.203518	0.00787294
	RTWT	RANDOM	NR+UG	600	GG	0.0727467	0.0102772
	RTNO	RANDOM	NR+UG	600	GG	0.109929	0.00871495
	SHTWT	RANDOM	NR+UG	600	GG	0.16031	0.0111673
	VIGOR	STPGA	NR+UG	900	GG	0.0502271	8.64806e-05
	MCMDS	STPGA	NR+UG	900	GG	0.372208	6.5912e-05
	DM	STPGA	NR+UG	900	GG	0.235255	0.000674406
	HI	STPGA	NR+UG	900	GG	0.221983	0.000409141
	RTWT	STPGA	NR+UG	900	GG	0.0842643	0.000166268
	RTNO	STPGA	NR+UG	900	GG	0.112924	0.00036239
	SHTWT	STPGA	NR+UG	900	GG	0.145116	0.000461592
	VIGOR	RANDOM	NR+UG	900	GG	0.0614725	0.00430282
	MCMDS	RANDOM	NR+UG	900	GG	0.374274	0.0053911
	DM	RANDOM	NR+UG	900	GG	0.238165	0.00393618
	HI	RANDOM	NR+UG	900	GG	0.212714	0.00513335
	RTWT	RANDOM	NR+UG	900	GG	0.0611155	0.00599574
	RTNO	RANDOM	NR+UG	900	GG	0.0972926	0.00717951
	SHTWT	RANDOM	NR+UG	900	GG	0.156453	0.00315079
	VIGOR	STPGA	GG+UG	300	NR	0.0542022	0.00320341
	MCMDS	STPGA	GG+UG	300	NR	0.193018	0.00309417
	DM	STPGA	GG+UG	300	NR	0.115543	0.00218316
	HI	STPGA	GG+UG	300	NR	0.148681	0.00406933
	RTWT	STPGA	GG+UG	300	NR	0.0801849	0.00379436
	RTNO	STPGA	GG+UG	300	NR	0.0744931	0.00179764
	SHTWT	STPGA	GG+UG	300	NR	0.0937966	0.00357021
	VIGOR	RANDOM	GG+UG	300	NR	-0.00319811	0.0119447
	MCMDS	RANDOM	GG+UG	300	NR	0.138	0.0101994
	DM	RANDOM	GG+UG	300	NR	0.109997	0.00723805
	HI	RANDOM	GG+UG	300	NR	0.12193	0.00839877
	RTWT	RANDOM	GG+UG	300	NR	0.0704257	0.0239576
	RTNO	RANDOM	GG+UG	300	NR	0.0644247	0.0161654
	SHTWT	RANDOM	GG+UG	300	NR	0.0893548	0.0160651
	VIGOR	STPGA	GG+UG	600	NR	0.0285531	0.00112289
	MCMDS	STPGA	GG+UG	600	NR	0.186384	0.00157376
	DM	STPGA	GG+UG	600	NR	0.151368	0.000567815
	HI	STPGA	GG+UG	600	NR	0.15699	0.0016897
	RTWT	STPGA	GG+UG	600	NR	0.119945	0.00301186
	RTNO	STPGA	GG+UG	600	NR	0.0657063	0.00191597
	SHTWT	STPGA	GG+UG	600	NR	0.10726	0.00112759
	VIGOR	RANDOM	GG+UG	600	NR	0.00275816	0.00958613
	MCMDS	RANDOM	GG+UG	600	NR	0.153992	0.00816532
	DM	RANDOM	GG+UG	600	NR	0.142317	0.00828609
	HI	RANDOM	GG+UG	600	NR	0.144541	0.0129211
	RTWT	RANDOM	GG+UG	600	NR	0.0484283	0.010845
	RTNO	RANDOM	GG+UG	600	NR	0.0510954	0.00911115
	SHTWT	RANDOM	GG+UG	600	NR	0.0879726	0.0142744
	VIGOR	STPGA	GG+UG	900	NR	0.0394761	0.000969057
	MCMDS	STPGA	GG+UG	900	NR	0.188992	0.000931388
	DM	STPGA	GG+UG	900	NR	0.166292	0.000455009
	HI	STPGA	GG+UG	900	NR	0.150783	0.000948763
	RTWT	STPGA	GG+UG	900	NR	0.0994323	0.000685142
	RTNO	STPGA	GG+UG	900	NR	0.0408238	0.000587894
	SHTWT	STPGA	GG+UG	900	NR	0.107459	0.00171136
	VIGOR	RANDOM	GG+UG	900	NR	0.0139897	0.00505664
	MCMDS	RANDOM	GG+UG	900	NR	0.189516	0.00484765
	DM	RANDOM	GG+UG	900	NR	0.154717	0.00723229
	HI	RANDOM	GG+UG	900	NR	0.151069	0.0112049
	RTWT	RANDOM	GG+UG	900	NR	0.0584614	0.00803481
	RTNO	RANDOM	GG+UG	900	NR	0.0535247	0.00983885
	SHTWT	RANDOM	GG+UG	900	NR	0.0985412	0.00741288
	VIGOR	STPGA	GG+UG	1200	NR	0.0173446	0.000175915
	MCMDS	STPGA	GG+UG	1200	NR	0.193435	0.000340347
	DM	STPGA	GG+UG	1200	NR	0.167821	0.000154218
	HI	STPGA	GG+UG	1200	NR	0.16353	0.000397827
	RTWT	STPGA	GG+UG	1200	NR	0.0956923	0.000211667
	RTNO	STPGA	GG+UG	1200	NR	0.0399234	7.82841e-05
	SHTWT	STPGA	GG+UG	1200	NR	0.112037	0.000209072
	VIGOR	RANDOM	GG+UG	1200	NR	0.0107393	0.00328913
	MCMDS	RANDOM	GG+UG	1200	NR	0.188447	0.00464114
	DM	RANDOM	GG+UG	1200	NR	0.166857	0.0027236
	HI	RANDOM	GG+UG	1200	NR	0.155367	0.00439918
	RTWT	RANDOM	GG+UG	1200	NR	0.0708179	0.00535916
	RTNO	RANDOM	GG+UG	1200	NR	0.0525506	0.00292481
	SHTWT	RANDOM	GG+UG	1200	NR	0.106202	0.00483871

## Sheet: TableS3
Supplementary Table 3. Raw accuracies from across-generation prediction. Accuracies from each combination of training set and validation set tested. Data from each trait are on the rows and for each model are in the columns.
Train	Test	Trait	GBLUP	BayesA	BayesB	BayesC	RandomForest	RKHS			Means across 4 predictions made per trait-model combo.
C1	C2	DM	0.453857	0.45517	0.454027	0.45274	0.268593	0.436876			Trait	GBLUP	BayesA	BayesB	BayesC	BL	RandomForest	RKHS
C1	C2	HI	0.264324	0.263998	0.264827	0.265368	0.0310161	0.241224		1	VIGOR	0.0700793	0.0739157	0.0727071	0.0705575	0.0701394	0.0174867	0.0497231
C1	C2	RTNO	0.0717362	0.0916498	0.0930805	0.0779203	0.0558447	0.0717515		2	MCMDS	0.28164	0.471771	0.477143	0.33341	0.319039	0.12919	0.196457
C1	C2	RTWT	0.0517098	0.0681552	0.0660113	0.0549832	0.0448096	0.0624399		3	MCBBS	0.101748	0.0948437	0.101503	0.0975559	0.097891	0.0566837	0.0905199
C1	C2	SHTWT	0.163897	0.170678	0.165443	0.169413	0.0467436	0.154587		4	DM	0.402711	0.402565	0.402812	0.402079	0.403211	0.257547	0.370377
C1	C2	MCBBS	0.106965	0.110675	0.106523	0.105797	0.0633052	0.0955716		5	HI	0.218578	0.218345	0.21769	0.219352	0.21631	0.075244	0.19153
C1	C2	MCMDS	0.36707	0.467112	0.476171	0.457822	0.186962	0.338864		6	RTWT	0.0647752	0.0734222	0.0719251	0.0675076	0.0661954	0.0284761	0.0605198
C1	C2	VIGOR	0.0726413	0.0783937	0.0742877	0.0772675	0.0281206	0.0650386		7	RTNO	0.0822655	0.0907125	0.0920096	0.0836034	0.0815436	0.0549389	0.0794795
GG	C1	DM	0.35631	0.357324	0.356806	0.355341	0.254662	0.316081		8	SHTWT	0.143628	0.146885	0.145161	0.14605	0.143165	0.0452649	0.130047
GG	C1	HI	0.244906	0.243826	0.243133	0.245024	0.124911	0.21115
GG	C1	RTNO	0.102293	0.101153	0.10364	0.100684	0.102429	0.0944981
GG	C1	RTWT	0.0976873	0.0946668	0.094099	0.0983696	0.064102	0.0862183
GG	C1	SHTWT	0.136722	0.13862	0.137776	0.137875	0.0477989	0.115147
GG	C1	MCBBS	0.0769575	0.0676799	0.0694621	0.0746615	0.0452851	0.0608224
GG	C1	MCMDS	0.270256	0.549966	0.555917	0.294764	0.154518	0.142522
GG	C1	VIGOR	0.0857246	0.0905944	0.0870316	0.0832103	0.0466397	0.0614757
GG	C2	DM	0.335993	0.333656	0.33565	0.33378	0.263598	0.302603
GG	C2	HI	0.103179	0.102814	0.100288	0.102783	0.0983583	0.0720439
GG	C2	RTNO	0.0826963	0.0834707	0.0832277	0.0850839	0.033405	0.083379
GG	C2	RTWT	0.0635054	0.0702355	0.0684676	0.0705655	-0.0177567	0.0418709
GG	C2	SHTWT	0.101518	0.102057	0.106232	0.101881	0.0637083	0.0932797
GG	C2	MCBBS	0.10015	0.0795754	0.0994516	0.0893476	0.0233765	0.0976251
GG	C2	MCMDS	0.0984722	0.393289	0.398192	0.126889	0.0338697	-0.0204938
GG	C2	VIGOR	0.0412276	0.0475775	0.0491424	0.0434349	-0.0281921	0.0101161
GG+C1	C2	DM	0.464686	0.464111	0.464768	0.466455	0.243335	0.425948
GG+C1	C2	HI	0.261905	0.262741	0.262511	0.264231	0.0466902	0.241701
GG+C1	C2	RTNO	0.0723362	0.0865765	0.0880906	0.0707249	0.0280772	0.0682895
GG+C1	C2	RTWT	0.0461984	0.0606313	0.0591226	0.046112	0.0227496	0.0515502
GG+C1	C2	SHTWT	0.172373	0.176185	0.171192	0.175033	0.0228088	0.157176
GG+C1	C2	MCBBS	0.122919	0.121444	0.130575	0.120417	0.0947678	0.10806
GG+C1	C2	MCMDS	0.39076	0.476716	0.478291	0.454163	0.141409	0.324938
GG+C1	C2	VIGOR	0.0807236	0.079097	0.0803667	0.0783172	0.0233787	0.062262
GG = Genetic Gain; C1 = Cycle 1; C2 = Cycle 2; DM = dry matter content; HI = harvest index; RTWT = root weight; RTNO = root number; SHTWT = shoot weight; MCMDS = mean cassava mosaic disease severity; VIGOR = early plant vigor.

## Sheet: TableS4
Supplementary Table 4. Mean and standard error accuracies and PEVmeans for seven traits are shown. There were four combinations of training and test set and two different subset selection methods (random vs. STPGA) considered. DM = dry matter content; HI = harvest index; RTWT = root weight; RTNO = root number; SHTWT = shoot weight; MCMDS = mean cassava mosaic disease severity; VIGOR = early plant…
Trait	Method	Train	Ntrain	Test	Accuracy	AccSE	PEVmean	PEV_SE
VIGOR	STPGA	Subset_C1	200	PofC2	0.179089	0.0240635	1.26271	0.00576497
VIGOR	STPGA	Subset_C1	200	C2	0.00689417	0.00766124	1.8062	0.0115337
VIGOR	STPGA	Subset_C1	400	PofC2	0.160555	0.0161141	0.467673	0.00128818
VIGOR	STPGA	Subset_C1	400	C2	0.0179096	0.00495715	0.650111	0.0028628
VIGOR	STPGA	Subset_C1	800	PofC2	0.194553	0.0093729	0.219946	0.000225007
VIGOR	STPGA	Subset_C1	800	C2	0.0573183	0.00482814	0.298225	0.000423872
VIGOR	STPGA	Subset_C1	1200	PofC2	0.171713	0.00485833	0.148814	9.65e-05
VIGOR	STPGA	Subset_C1	1200	C2	0.0605604	0.0029139	0.197819	0.000181277
VIGOR	STPGA	Subset_C1	1600	PofC2	0.189633	0.00318051	0.115175	3.63e-05
VIGOR	STPGA	Subset_C1	1600	C2	0.0630036	0.0013623	0.15082	6.04e-05
VIGOR	STPGA	Subset_C1	2000	PofC2	0.224629	0.00232046	0.0959819	2.31e-05
VIGOR	STPGA	Subset_C1	2000	C2	0.0577925	0.00105507	0.123834	3.7e-05
VIGOR	STPGA	Subset_C1	2400	PofC2	0.213159	0.00108344	0.0835607	6.7e-06
VIGOR	STPGA	Subset_C1	2400	C2	0.0587537	0.000472106	0.106432	9.58e-06
VIGOR	STPGA	Subset_C1+All_GG	200	PofC2	0.256449	0.0117139	0.243195	0.000460076
VIGOR	STPGA	Subset_C1+All_GG	200	C2	0.0488098	0.00310241	0.311296	0.000902595
VIGOR	STPGA	Subset_C1+All_GG	400	PofC2	0.262729	0.00969324	0.17428	0.00023075
VIGOR	STPGA	Subset_C1+All_GG	400	C2	0.057261	0.00334422	0.226969	0.000450193
VIGOR	STPGA	Subset_C1+All_GG	800	PofC2	0.257886	0.00773245	0.11674	6.87e-05
VIGOR	STPGA	Subset_C1+All_GG	800	C2	0.0793142	0.00281542	0.153085	0.000157126
VIGOR	STPGA	Subset_C1+All_GG	1200	PofC2	0.23635	0.00372111	0.090669	3.57e-05
VIGOR	STPGA	Subset_C1+All_GG	1200	C2	0.076018	0.00215287	0.118186	6.48e-05
VIGOR	STPGA	Subset_C1+All_GG	1600	PofC2	0.249802	0.00333496	0.0757543	1.64e-05
VIGOR	STPGA	Subset_C1+All_GG	1600	C2	0.0739415	0.00058174	0.0979826	2.51e-05
VIGOR	STPGA	Subset_C1+All_GG	2000	PofC2	0.272097	0.00148561	0.0661822	1.02e-05
VIGOR	STPGA	Subset_C1+All_GG	2000	C2	0.0746913	0.000688078	0.0847349	1.99e-05
VIGOR	STPGA	Subset_C1+All_GG	2400	PofC2	0.272985	0.000848915	0.0596454	3.35e-06
VIGOR	STPGA	Subset_C1+All_GG	2400	C2	0.072446	0.000348136	0.0756434	4.91e-06
VIGOR	RANDOM	Subset_C1	200	PofC2	0.047415	0.0583198	2.32494	0.0821682
VIGOR	RANDOM	Subset_C1	200	C2	0.000908142	0.00861891	2.93577	0.111524
VIGOR	RANDOM	Subset_C1	400	PofC2	0.110772	0.0377387	0.71425	0.00845723
VIGOR	RANDOM	Subset_C1	400	C2	-0.00208304	0.00540577	0.891207	0.00895604
VIGOR	RANDOM	Subset_C1	800	PofC2	0.108977	0.0130762	0.298463	0.00163107
VIGOR	RANDOM	Subset_C1	800	C2	0.0287464	0.00732451	0.37745	0.00243928
VIGOR	RANDOM	Subset_C1	1200	PofC2	0.165994	0.0246754	0.187619	0.000558508
VIGOR	RANDOM	Subset_C1	1200	C2	0.0440726	0.00536791	0.236141	0.000831799
VIGOR	RANDOM	Subset_C1	1600	PofC2	0.169431	0.0224661	0.136954	0.000461225
VIGOR	RANDOM	Subset_C1	1600	C2	0.0545052	0.00493155	0.173085	0.000602244
VIGOR	RANDOM	Subset_C1	2000	PofC2	0.195149	0.0154461	0.107961	0.000210534
VIGOR	RANDOM	Subset_C1	2000	C2	0.0525189	0.00270561	0.136011	0.00030334
VIGOR	RANDOM	Subset_C1	2400	PofC2	0.175357	0.0132307	0.089258	0.000130713
VIGOR	RANDOM	Subset_C1	2400	C2	0.0621191	0.00377247	0.112306	0.000203898
VIGOR	RANDOM	Subset_C1+All_GG	200	PofC2	0.228364	0.0122937	0.282148	0.00140126
VIGOR	RANDOM	Subset_C1+All_GG	200	C2	0.0508276	0.00344023	0.348758	0.00180955
VIGOR	RANDOM	Subset_C1+All_GG	400	PofC2	0.216901	0.0155762	0.208542	0.000933558
VIGOR	RANDOM	Subset_C1+All_GG	400	C2	0.0447536	0.00469179	0.259651	0.00115451
VIGOR	RANDOM	Subset_C1+All_GG	800	PofC2	0.214917	0.0184221	0.140382	0.000568136
VIGOR	RANDOM	Subset_C1+All_GG	800	C2	0.0572217	0.00743963	0.175592	0.000756978
VIGOR	RANDOM	Subset_C1+All_GG	1200	PofC2	0.180706	0.0190258	0.106949	0.000300074
VIGOR	RANDOM	Subset_C1+All_GG	1200	C2	0.0588477	0.00472419	0.134056	0.000393731
VIGOR	RANDOM	Subset_C1+All_GG	1600	PofC2	0.237977	0.0163445	0.0866547	0.000161913
VIGOR	RANDOM	Subset_C1+All_GG	1600	C2	0.0642321	0.00485207	0.108707	0.000244509
VIGOR	RANDOM	Subset_C1+All_GG	2000	PofC2	0.207421	0.01211	0.0728236	7.98e-05
VIGOR	RANDOM	Subset_C1+All_GG	2000	C2	0.0744614	0.00413411	0.0914192	0.000121106
VIGOR	RANDOM	Subset_C1+All_GG	2400	PofC2	0.231793	0.00847713	0.0628572	5.04e-05
VIGOR	RANDOM	Subset_C1+All_GG	2400	C2	0.0775709	0.00309694	0.0788845	6.38e-05
MCMDS	STPGA	Subset_C1	200	PofC2	0.156614	0.023452	1.25796	0.00647207
MCMDS	STPGA	Subset_C1	200	C2	0.118813	0.00765157	1.79983	0.0128872
MCMDS	STPGA	Subset_C1	400	PofC2	0.273192	0.0197404	0.465524	0.00132072
MCMDS	STPGA	Subset_C1	400	C2	0.181673	0.00713807	0.647483	0.0028092
MCMDS	STPGA	Subset_C1	800	PofC2	0.414999	0.00851207	0.219202	0.000226285
MCMDS	STPGA	Subset_C1	800	C2	0.25765	0.0037255	0.297349	0.000436434
MCMDS	STPGA	Subset_C1	1200	PofC2	0.463342	0.00591901	0.148117	7.39e-05
MCMDS	STPGA	Subset_C1	1200	C2	0.304268	0.00317931	0.196974	0.000144092
MCMDS	STPGA	Subset_C1	1600	PofC2	0.469714	0.00540986	0.114632	3.6e-05
MCMDS	STPGA	Subset_C1	1600	C2	0.317188	0.00181346	0.150151	6.01e-05
MCMDS	STPGA	Subset_C1	2000	PofC2	0.506614	0.00205786	0.0956041	2.3e-05
MCMDS	STPGA	Subset_C1	2000	C2	0.341033	0.00138917	0.123382	3.72e-05
MCMDS	STPGA	Subset_C1	2400	PofC2	0.526164	0.000720681	0.0832011	5.22e-06
MCMDS	STPGA	Subset_C1	2400	C2	0.352697	0.000251876	0.10602	8.21e-06
MCMDS	STPGA	Subset_C1+All_GG	200	PofC2	0.290761	0.0163125	0.242502	0.000450286
MCMDS	STPGA	Subset_C1+All_GG	200	C2	0.200534	0.00491013	0.310511	0.000909948
MCMDS	STPGA	Subset_C1+All_GG	400	PofC2	0.32769	0.0118199	0.173667	0.000242414
MCMDS	STPGA	Subset_C1+All_GG	400	C2	0.236893	0.00541155	0.226308	0.00044791
MCMDS	STPGA	Subset_C1+All_GG	800	PofC2	0.460537	0.00497773	0.116387	7.38e-05
MCMDS	STPGA	Subset_C1+All_GG	800	C2	0.297142	0.00229759	0.152679	0.00016407
MCMDS	STPGA	Subset_C1+All_GG	1200	PofC2	0.471361	0.00272939	0.0903234	2.64e-05
MCMDS	STPGA	Subset_C1+All_GG	1200	C2	0.337068	0.00235438	0.117784	5.31e-05
MCMDS	STPGA	Subset_C1+All_GG	1600	PofC2	0.466659	0.00397292	0.0754571	1.65e-05
MCMDS	STPGA	Subset_C1+All_GG	1600	C2	0.356364	0.00171414	0.0976329	2.58e-05
MCMDS	STPGA	Subset_C1+All_GG	2000	PofC2	0.50422	0.00172508	0.0659578	1.03e-05
MCMDS	STPGA	Subset_C1+All_GG	2000	C2	0.376465	0.000814021	0.0844732	1.99e-05
MCMDS	STPGA	Subset_C1+All_GG	2400	PofC2	0.521526	0.00054522	0.0594222	2.42e-06
MCMDS	STPGA	Subset_C1+All_GG	2400	C2	0.379136	0.000335015	0.0753944	4.53e-06
MCMDS	RANDOM	Subset_C1	200	PofC2	0.12584	0.0308373	2.30024	0.0774109
MCMDS	RANDOM	Subset_C1	200	C2	0.0977469	0.0155034	2.90588	0.106274
MCMDS	RANDOM	Subset_C1	400	PofC2	0.2208	0.0359003	0.710996	0.00823462
MCMDS	RANDOM	Subset_C1	400	C2	0.17476	0.0107433	0.887154	0.00853181
MCMDS	RANDOM	Subset_C1	800	PofC2	0.302663	0.0187106	0.296793	0.00145207
MCMDS	RANDOM	Subset_C1	800	C2	0.267097	0.00717697	0.375524	0.00226052
MCMDS	RANDOM	Subset_C1	1200	PofC2	0.424397	0.0196208	0.186658	0.000537111
MCMDS	RANDOM	Subset_C1	1200	C2	0.297399	0.00959241	0.235064	0.000745451
MCMDS	RANDOM	Subset_C1	1600	PofC2	0.429715	0.0224498	0.136245	0.000480164
MCMDS	RANDOM	Subset_C1	1600	C2	0.329457	0.00584801	0.1723	0.000624781
MCMDS	RANDOM	Subset_C1	2000	PofC2	0.459548	0.00890364	0.107484	0.000209502
MCMDS	RANDOM	Subset_C1	2000	C2	0.342077	0.00397136	0.135477	0.000303716
MCMDS	RANDOM	Subset_C1	2400	PofC2	0.463262	0.00777954	0.0888714	0.000129987
MCMDS	RANDOM	Subset_C1	2400	C2	0.35626	0.00287426	0.111868	0.000205248
MCMDS	RANDOM	Subset_C1+All_GG	200	PofC2	0.271769	0.0120549	0.281073	0.0013271
MCMDS	RANDOM	Subset_C1+All_GG	200	C2	0.182034	0.00838067	0.347515	0.00174663
MCMDS	RANDOM	Subset_C1+All_GG	400	PofC2	0.308676	0.0133702	0.207702	0.000929727
MCMDS	RANDOM	Subset_C1+All_GG	400	C2	0.233833	0.00526715	0.258722	0.00114144
MCMDS	RANDOM	Subset_C1+All_GG	800	PofC2	0.38939	0.0160379	0.139817	0.000572005
MCMDS	RANDOM	Subset_C1+All_GG	800	C2	0.292135	0.00853493	0.174969	0.000759238
MCMDS	RANDOM	Subset_C1+All_GG	1200	PofC2	0.418095	0.0122611	0.106593	0.000281496
MCMDS	RANDOM	Subset_C1+All_GG	1200	C2	0.325108	0.0063093	0.13366	0.000368878
MCMDS	RANDOM	Subset_C1+All_GG	1600	PofC2	0.44314	0.0100914	0.0863348	0.000155177
MCMDS	RANDOM	Subset_C1+All_GG	1600	C2	0.344192	0.00383819	0.108343	0.000235641
MCMDS	RANDOM	Subset_C1+All_GG	2000	PofC2	0.462576	0.00959665	0.0725512	7.59e-05
MCMDS	RANDOM	Subset_C1+All_GG	2000	C2	0.37165	0.00226776	0.0911164	0.000121486
MCMDS	RANDOM	Subset_C1+All_GG	2400	PofC2	0.474989	0.00646581	0.0626088	4.94e-05
MCMDS	RANDOM	Subset_C1+All_GG	2400	C2	0.384906	0.00296335	0.0786091	5.89e-05
MCBBS	STPGA	Subset_C1	200	PofC2	0.280319	0.0124035	1.2887	0.00950793
MCBBS	STPGA	Subset_C1	200	C2	0.0838286	0.00419712	1.8434	0.0154261
MCBBS	STPGA	Subset_C1	400	PofC2	0.285878	0.00940783	0.475095	0.00133536
MCBBS	STPGA	Subset_C1	400	C2	0.0922256	0.00227423	0.66032	0.0028162
MCBBS	STPGA	Subset_C1	800	PofC2	0.292453	0.00930223	0.222812	0.000232446
MCBBS	STPGA	Subset_C1	800	C2	0.0921731	0.00261486	0.302357	0.000461133
MCBBS	STPGA	Subset_C1	1200	PofC2	0.285727	0.00407212	0.150006	7.64e-05
MCBBS	STPGA	Subset_C1	1200	C2	0.096538	0.00116252	0.199502	0.000139587
MCBBS	STPGA	Subset_C1	1600	PofC2	0.294922	0.00279967	0.115876	3.14e-05
MCBBS	STPGA	Subset_C1	1600	C2	0.0926211	0.000881447	0.151772	5.75e-05
MCBBS	STPGA	Subset_C1	2000	PofC2	0.307361	0.00324656	0.0967148	3.09e-05
MCBBS	STPGA	Subset_C1	2000	C2	0.0972262	0.000428995	0.124819	5.07e-05
MCBBS	STPGA	Subset_C1	2400	PofC2	0.330144	0.000701344	0.0841764	7.75e-06
MCBBS	STPGA	Subset_C1	2400	C2	0.101637	0.000261209	0.107246	1.02e-05
MCBBS	STPGA	Subset_C1+All_GG	200	PofC2	0.372265	0.00635557	0.243559	0.000496684
MCBBS	STPGA	Subset_C1+All_GG	200	C2	0.115947	0.00222502	0.311807	0.00093014
MCBBS	STPGA	Subset_C1+All_GG	400	PofC2	0.380203	0.0036565	0.175138	0.000254866
MCBBS	STPGA	Subset_C1+All_GG	400	C2	0.118641	0.00134037	0.228126	0.000450265
MCBBS	STPGA	Subset_C1+All_GG	800	PofC2	0.380823	0.00582323	0.117545	7.49e-05
MCBBS	STPGA	Subset_C1+All_GG	800	C2	0.122796	0.00137725	0.154206	0.000166736
MCBBS	STPGA	Subset_C1+All_GG	1200	PofC2	0.374172	0.00269094	0.0911074	2.42e-05
MCBBS	STPGA	Subset_C1+All_GG	1200	C2	0.123985	0.000751766	0.118815	5.01e-05
MCBBS	STPGA	Subset_C1+All_GG	1600	PofC2	0.371865	0.00169377	0.0760526	1.54e-05
MCBBS	STPGA	Subset_C1+All_GG	1600	C2	0.120835	0.000641995	0.0984105	2.58e-05
MCBBS	STPGA	Subset_C1+All_GG	2000	PofC2	0.370408	0.00235704	0.066543	1.25e-05
MCBBS	STPGA	Subset_C1+All_GG	2000	C2	0.12118	0.000212113	0.0852362	2.49e-05
MCBBS	STPGA	Subset_C1+All_GG	2400	PofC2	0.386764	0.00045268	0.0599607	3.3e-06
MCBBS	STPGA	Subset_C1+All_GG	2400	C2	0.122467	0.000179863	0.0760806	5.45e-06
MCBBS	RANDOM	Subset_C1	200	PofC2	0.157833	0.0257238	2.37235	0.0859797
MCBBS	RANDOM	Subset_C1	200	C2	0.0423462	0.00761088	2.9933	0.116079
MCBBS	RANDOM	Subset_C1	400	PofC2	0.270925	0.0271457	0.720884	0.00890939
MCBBS	RANDOM	Subset_C1	400	C2	0.0709809	0.00624863	0.899425	0.0091816
MCBBS	RANDOM	Subset_C1	800	PofC2	0.303668	0.0167053	0.300514	0.00155255
MCBBS	RANDOM	Subset_C1	800	C2	0.0774183	0.00486893	0.380027	0.00236739
MCBBS	RANDOM	Subset_C1	1200	PofC2	0.291731	0.0284408	0.188855	0.00065427
MCBBS	RANDOM	Subset_C1	1200	C2	0.0765678	0.00706163	0.237788	0.00093331
MCBBS	RANDOM	Subset_C1	1600	PofC2	0.34614	0.0103589	0.137993	0.000449585
MCBBS	RANDOM	Subset_C1	1600	C2	0.0945166	0.00285829	0.17446	0.000574256
MCBBS	RANDOM	Subset_C1	2000	PofC2	0.316149	0.00908995	0.108893	0.000196214
MCBBS	RANDOM	Subset_C1	2000	C2	0.0931106	0.0033062	0.13723	0.000259065
MCBBS	RANDOM	Subset_C1	2400	PofC2	0.316083	0.00724901	0.0900233	0.000127509
MCBBS	RANDOM	Subset_C1	2400	C2	0.101735	0.00144185	0.113282	0.000204937
MCBBS	RANDOM	Subset_C1+All_GG	200	PofC2	0.344143	0.00850616	0.282325	0.00136332
MCBBS	RANDOM	Subset_C1+All_GG	200	C2	0.108078	0.00290088	0.348866	0.00180554
MCBBS	RANDOM	Subset_C1+All_GG	400	PofC2	0.36141	0.00944257	0.209254	0.000951511
MCBBS	RANDOM	Subset_C1+All_GG	400	C2	0.107459	0.00336724	0.2606	0.00116568
MCBBS	RANDOM	Subset_C1+All_GG	800	PofC2	0.374179	0.0123693	0.14083	0.000563533
MCBBS	RANDOM	Subset_C1+All_GG	800	C2	0.1147	0.00186108	0.176194	0.000746445
MCBBS	RANDOM	Subset_C1+All_GG	1200	PofC2	0.37979	0.00770565	0.107507	0.000314312
MCBBS	RANDOM	Subset_C1+All_GG	1200	C2	0.116401	0.00271983	0.134797	0.000408153
MCBBS	RANDOM	Subset_C1+All_GG	1600	PofC2	0.373058	0.00526207	0.0870384	0.000168136
MCBBS	RANDOM	Subset_C1+All_GG	1600	C2	0.122295	0.00210655	0.109219	0.000248148
MCBBS	RANDOM	Subset_C1+All_GG	2000	PofC2	0.378761	0.00369701	0.0732396	7.82e-05
MCBBS	RANDOM	Subset_C1+All_GG	2000	C2	0.122466	0.00192278	0.0919783	0.00013833
MCBBS	RANDOM	Subset_C1+All_GG	2400	PofC2	0.380729	0.0047021	0.0631896	4.05e-05
MCBBS	RANDOM	Subset_C1+All_GG	2400	C2	0.120791	0.0018105	0.0793316	6.48e-05
DM	STPGA	Subset_C1	200	PofC2	0.340132	0.0103785	2.17882	0.0289174
DM	STPGA	Subset_C1	200	C2	0.314114	0.011727	3.11687	0.0419509
DM	STPGA	Subset_C1	400	PofC2	0.369087	0.0121406	0.667642	0.0027825
DM	STPGA	Subset_C1	400	C2	0.366587	0.00371796	0.92695	0.00617781
DM	STPGA	Subset_C1	800	PofC2	0.424048	0.00777771	0.289888	0.000561945
DM	STPGA	Subset_C1	800	C2	0.381629	0.0033715	0.394255	0.000855477
DM	STPGA	Subset_C1	1200	PofC2	0.453544	0.00485086	0.193225	0.000273527
DM	STPGA	Subset_C1	1200	C2	0.404069	0.00258795	0.256954	0.000485524
DM	STPGA	Subset_C1	1600	PofC2	0.459714	0.00242501	0.148978	0.00010186
DM	STPGA	Subset_C1	1600	C2	0.416371	0.00225066	0.194854	0.000157269
DM	STPGA	Subset_C1	2000	PofC2	0.465458	0.00206975	0.123622	4.38e-05
DM	STPGA	Subset_C1	2000	C2	0.435162	0.00117605	0.159266	5.89e-05
DM	STPGA	Subset_C1	2400	PofC2	0.468075	0.000844918	0.107819	1.42e-05
DM	STPGA	Subset_C1	2400	C2	0.451802	0.000365474	0.137112	2.17e-05
DM	STPGA	Subset_C1+All_GG	200	PofC2	0.400811	0.0046661	0.267194	0.000537452
DM	STPGA	Subset_C1+All_GG	200	C2	0.368311	0.00398359	0.338138	0.00105702
DM	STPGA	Subset_C1+All_GG	400	PofC2	0.410946	0.00506153	0.199462	0.000293623
DM	STPGA	Subset_C1+All_GG	400	C2	0.393395	0.00213096	0.257408	0.000562442
DM	STPGA	Subset_C1+All_GG	800	PofC2	0.455565	0.00407711	0.136959	9.57e-05
DM	STPGA	Subset_C1+All_GG	800	C2	0.409039	0.00187037	0.178653	0.000213279
DM	STPGA	Subset_C1+All_GG	1200	PofC2	0.48541	0.00271072	0.107935	9.5e-05
DM	STPGA	Subset_C1+All_GG	1200	C2	0.430711	0.00138514	0.140178	0.000162469
DM	STPGA	Subset_C1+All_GG	1600	PofC2	0.485604	0.00196149	0.0911228	4.47e-05
DM	STPGA	Subset_C1+All_GG	1600	C2	0.443423	0.00113716	0.117538	6.86e-05
DM	STPGA	Subset_C1+All_GG	2000	PofC2	0.494723	0.00148612	0.0800257	1.77e-05
DM	STPGA	Subset_C1+All_GG	2000	C2	0.457519	0.000725205	0.102249	3.27e-05
DM	STPGA	Subset_C1+All_GG	2400	PofC2	0.497502	0.000734749	0.0725769	7.31e-06
DM	STPGA	Subset_C1+All_GG	2400	C2	0.467812	0.000260719	0.0918697	1.19e-05
DM	RANDOM	Subset_C1	200	PofC2	0.275548	0.0190036	4.47199	0.216818
DM	RANDOM	Subset_C1	200	C2	0.27956	0.0111873	5.64432	0.27726
DM	RANDOM	Subset_C1	400	PofC2	0.334872	0.0265902	1.03381	0.0198393
DM	RANDOM	Subset_C1	400	C2	0.300174	0.0128889	1.28851	0.0237102
DM	RANDOM	Subset_C1	800	PofC2	0.406267	0.0147082	0.398049	0.0021903
DM	RANDOM	Subset_C1	800	C2	0.375013	0.00853779	0.502382	0.0033392
DM	RANDOM	Subset_C1	1200	PofC2	0.419974	0.0117303	0.248491	0.00137
DM	RANDOM	Subset_C1	1200	C2	0.400223	0.00591267	0.312735	0.00227956
DM	RANDOM	Subset_C1	1600	PofC2	0.466112	0.0166911	0.178573	0.00048193
DM	RANDOM	Subset_C1	1600	C2	0.416091	0.00721161	0.225451	0.000653159
DM	RANDOM	Subset_C1	2000	PofC2	0.479342	0.0103977	0.1401	0.000356821
DM	RANDOM	Subset_C1	2000	C2	0.439489	0.00693641	0.17633	0.000520467
DM	RANDOM	Subset_C1	2400	PofC2	0.462279	0.00687791	0.115577	0.000257512
DM	RANDOM	Subset_C1	2400	C2	0.445989	0.00233183	0.145221	0.000313233
DM	RANDOM	Subset_C1+All_GG	200	PofC2	0.370407	0.00973446	0.308303	0.00143091
DM	RANDOM	Subset_C1+All_GG	200	C2	0.362492	0.00292323	0.380058	0.00180445
DM	RANDOM	Subset_C1+All_GG	400	PofC2	0.415074	0.0112852	0.235566	0.00168628
DM	RANDOM	Subset_C1+All_GG	400	C2	0.376459	0.00477393	0.292812	0.00215538
DM	RANDOM	Subset_C1+All_GG	800	PofC2	0.464412	0.0117977	0.162549	0.000827544
DM	RANDOM	Subset_C1+All_GG	800	C2	0.416007	0.00268893	0.202727	0.00102092
DM	RANDOM	Subset_C1+All_GG	1200	PofC2	0.461519	0.00838851	0.127543	0.000466244
DM	RANDOM	Subset_C1+All_GG	1200	C2	0.429755	0.00296146	0.159499	0.000680311
DM	RANDOM	Subset_C1+All_GG	1600	PofC2	0.475661	0.00762799	0.103623	0.000397751
DM	RANDOM	Subset_C1+All_GG	1600	C2	0.444835	0.00280347	0.129837	0.000490267
DM	RANDOM	Subset_C1+All_GG	2000	PofC2	0.486462	0.00420382	0.0879826	0.000142947
DM	RANDOM	Subset_C1+All_GG	2000	C2	0.456336	0.00213519	0.110296	0.000258991
DM	RANDOM	Subset_C1+All_GG	2400	PofC2	0.47858	0.00358771	0.0765436	8.3e-05
DM	RANDOM	Subset_C1+All_GG	2400	C2	0.468906	0.00184289	0.095962	0.000113153
HI	STPGA	Subset_C1	200	PofC2	0.249076	0.0218071	1.45727	0.0120878
HI	STPGA	Subset_C1	200	C2	0.112599	0.00802687	2.08343	0.0198132
HI	STPGA	Subset_C1	400	PofC2	0.29914	0.0127039	0.519025	0.00253773
HI	STPGA	Subset_C1	400	C2	0.137489	0.00458892	0.718234	0.00396884
HI	STPGA	Subset_C1	800	PofC2	0.360316	0.00977612	0.241451	0.000508151
HI	STPGA	Subset_C1	800	C2	0.159928	0.00367141	0.327469	0.000881894
HI	STPGA	Subset_C1	1200	PofC2	0.307773	0.00703978	0.162472	0.000177456
HI	STPGA	Subset_C1	1200	C2	0.19196	0.00249197	0.216202	0.000276004
HI	STPGA	Subset_C1	1600	PofC2	0.315615	0.00421214	0.124697	6.03e-05
HI	STPGA	Subset_C1	1600	C2	0.207675	0.00212235	0.16344	0.000104162
HI	STPGA	Subset_C1	2000	PofC2	0.325082	0.00236855	0.104056	2.62e-05
HI	STPGA	Subset_C1	2000	C2	0.203272	0.00121636	0.134323	3.44e-05
HI	STPGA	Subset_C1	2400	PofC2	0.334363	0.00169216	0.0903979	1.37e-05
HI	STPGA	Subset_C1	2400	C2	0.227394	0.000608651	0.115171	1.83e-05
HI	STPGA	Subset_C1+All_GG	200	PofC2	0.271282	0.0139754	0.254628	0.000679198
HI	STPGA	Subset_C1+All_GG	200	C2	0.147742	0.00408949	0.325767	0.0011381
HI	STPGA	Subset_C1+All_GG	400	PofC2	0.311569	0.00976412	0.184457	0.000392382
HI	STPGA	Subset_C1+All_GG	400	C2	0.163521	0.00279817	0.239659	0.000578934
HI	STPGA	Subset_C1+All_GG	800	PofC2	0.386834	0.00617198	0.124808	0.000147806
HI	STPGA	Subset_C1+All_GG	800	C2	0.181225	0.002448	0.16349	0.0002675
HI	STPGA	Subset_C1+All_GG	1200	PofC2	0.361832	0.00550685	0.0971595	6.03e-05
HI	STPGA	Subset_C1+All_GG	1200	C2	0.200486	0.00213706	0.126639	9.54e-05
HI	STPGA	Subset_C1+All_GG	1600	PofC2	0.368466	0.0046607	0.0809149	2.74e-05
HI	STPGA	Subset_C1+All_GG	1600	C2	0.208728	0.0013459	0.104677	4.63e-05
HI	STPGA	Subset_C1+All_GG	2000	PofC2	0.3765	0.00197612	0.0708631	1.32e-05
HI	STPGA	Subset_C1+All_GG	2000	C2	0.209133	0.00111044	0.0907322	2.35e-05
HI	STPGA	Subset_C1+All_GG	2400	PofC2	0.389521	0.00195356	0.0638232	7.1e-06
HI	STPGA	Subset_C1+All_GG	2400	C2	0.230103	0.000395226	0.0809601	1.01e-05
HI	RANDOM	Subset_C1	200	PofC2	0.127787	0.0176525	2.82059	0.10176
HI	RANDOM	Subset_C1	200	C2	0.090834	0.00865806	3.55539	0.137179
HI	RANDOM	Subset_C1	400	PofC2	0.21693	0.0290099	0.796975	0.0126237
HI	RANDOM	Subset_C1	400	C2	0.122931	0.0118183	0.995156	0.0138379
HI	RANDOM	Subset_C1	800	PofC2	0.206757	0.0212108	0.325649	0.00172507
HI	RANDOM	Subset_C1	800	C2	0.147434	0.00799454	0.411548	0.00230005
HI	RANDOM	Subset_C1	1200	PofC2	0.256246	0.0186901	0.205207	0.000858425
HI	RANDOM	Subset_C1	1200	C2	0.187323	0.00719301	0.258435	0.00133631
HI	RANDOM	Subset_C1	1600	PofC2	0.281197	0.0129323	0.148772	0.000596933
HI	RANDOM	Subset_C1	1600	C2	0.198296	0.00625541	0.188229	0.000757303
HI	RANDOM	Subset_C1	2000	PofC2	0.279814	0.00928059	0.117145	0.000294685
HI	RANDOM	Subset_C1	2000	C2	0.222395	0.0035087	0.147625	0.000349249
HI	RANDOM	Subset_C1	2400	PofC2	0.296758	0.0124146	0.096899	0.000162396
HI	RANDOM	Subset_C1	2400	C2	0.235125	0.00371632	0.121965	0.000232042
HI	RANDOM	Subset_C1+All_GG	200	PofC2	0.233413	0.0184168	0.296128	0.00173245
HI	RANDOM	Subset_C1+All_GG	200	C2	0.146592	0.00668111	0.366441	0.00221286
HI	RANDOM	Subset_C1+All_GG	400	PofC2	0.251644	0.0163742	0.221367	0.00138662
HI	RANDOM	Subset_C1+All_GG	400	C2	0.156464	0.00631491	0.276042	0.00168761
HI	RANDOM	Subset_C1+All_GG	800	PofC2	0.264588	0.0129802	0.148553	0.000695887
HI	RANDOM	Subset_C1+All_GG	800	C2	0.195996	0.00597948	0.185887	0.000935621
HI	RANDOM	Subset_C1+All_GG	1200	PofC2	0.306163	0.0126871	0.114473	0.000417022
HI	RANDOM	Subset_C1+All_GG	1200	C2	0.206777	0.0060983	0.143538	0.000554169
HI	RANDOM	Subset_C1+All_GG	1600	PofC2	0.320968	0.0135442	0.0925739	0.000225327
HI	RANDOM	Subset_C1+All_GG	1600	C2	0.217584	0.00391391	0.116163	0.000320047
HI	RANDOM	Subset_C1+All_GG	2000	PofC2	0.345548	0.012677	0.078067	0.000134248
HI	RANDOM	Subset_C1+All_GG	2000	C2	0.229923	0.00406233	0.0980237	0.000211932
HI	RANDOM	Subset_C1+All_GG	2400	PofC2	0.365992	0.00807178	0.067381	7.94e-05
HI	RANDOM	Subset_C1+All_GG	2400	C2	0.237434	0.00214082	0.0845724	0.000109979
RTWT	STPGA	Subset_C1	200	PofC2	0.0612834	0.0262611	1.45754	0.010962
RTWT	STPGA	Subset_C1	200	C2	0.0150429	0.00828459	2.08378	0.0175577
RTWT	STPGA	Subset_C1	400	PofC2	0.11746	0.019724	0.519025	0.00253773
RTWT	STPGA	Subset_C1	400	C2	0.00716138	0.00450693	0.718234	0.00396884
RTWT	STPGA	Subset_C1	800	PofC2	0.243449	0.0101364	0.241723	0.000499676
RTWT	STPGA	Subset_C1	800	C2	0.0331936	0.00442726	0.327875	0.000863637
RTWT	STPGA	Subset_C1	1200	PofC2	0.265592	0.00940819	0.162508	0.000177281
RTWT	STPGA	Subset_C1	1200	C2	0.0525336	0.00238632	0.21627	0.000275841
RTWT	STPGA	Subset_C1	1600	PofC2	0.304729	0.00290119	0.124801	6.06e-05
RTWT	STPGA	Subset_C1	1600	C2	0.053774	0.00219291	0.163661	0.000104481
RTWT	STPGA	Subset_C1	2000	PofC2	0.282625	0.00256899	0.104117	2.62e-05
RTWT	STPGA	Subset_C1	2000	C2	0.036	0.00138339	0.134463	3.48e-05
RTWT	STPGA	Subset_C1	2400	PofC2	0.289347	0.001888	0.0904431	1.37e-05
RTWT	STPGA	Subset_C1	2400	C2	0.0385633	0.000631625	0.115273	1.84e-05
RTWT	STPGA	Subset_C1+All_GG	200	PofC2	0.0711826	0.00989385	0.250281	0.000621617
RTWT	STPGA	Subset_C1+All_GG	200	C2	0.0312473	0.00568458	0.319265	0.00103245
RTWT	STPGA	Subset_C1+All_GG	400	PofC2	0.112441	0.0117075	0.181979	0.000384764
RTWT	STPGA	Subset_C1+All_GG	400	C2	0.0224171	0.00302471	0.235948	0.000560439
RTWT	STPGA	Subset_C1+All_GG	800	PofC2	0.18876	0.00822627	0.12363	0.000139738
RTWT	STPGA	Subset_C1+All_GG	800	C2	0.0340348	0.0035689	0.161736	0.000254732
RTWT	STPGA	Subset_C1+All_GG	1200	PofC2	0.199165	0.00875259	0.0963738	5.92e-05
RTWT	STPGA	Subset_C1+All_GG	1200	C2	0.0426513	0.00140138	0.125508	9.34e-05
RTWT	STPGA	Subset_C1+All_GG	1600	PofC2	0.220541	0.00380935	0.0803818	2.73e-05
RTWT	STPGA	Subset_C1+All_GG	1600	C2	0.0393359	0.00136608	0.103958	4.58e-05
RTWT	STPGA	Subset_C1+All_GG	2000	PofC2	0.201967	0.00356313	0.0704429	1.31e-05
RTWT	STPGA	Subset_C1+All_GG	2000	C2	0.0248147	0.00145464	0.0901805	2.34e-05
RTWT	STPGA	Subset_C1+All_GG	2400	PofC2	0.231822	0.00245413	0.0634748	7.03e-06
RTWT	STPGA	Subset_C1+All_GG	2400	C2	0.0262763	0.000413894	0.0805128	1e-05
RTWT	RANDOM	Subset_C1	200	PofC2	-0.0330836	0.0234966	2.82393	0.100911
RTWT	RANDOM	Subset_C1	200	C2	-0.0141819	0.0107958	3.5606	0.135701
RTWT	RANDOM	Subset_C1	400	PofC2	0.112494	0.0222338	0.796574	0.0129296
RTWT	RANDOM	Subset_C1	400	C2	0.0144263	0.00961092	0.994775	0.0140536
RTWT	RANDOM	Subset_C1	800	PofC2	0.137721	0.0282151	0.326071	0.00176926
RTWT	RANDOM	Subset_C1	800	C2	0.0236199	0.00654724	0.412099	0.00236136
RTWT	RANDOM	Subset_C1	1200	PofC2	0.189679	0.0214161	0.205285	0.000807497
RTWT	RANDOM	Subset_C1	1200	C2	0.0225276	0.0072932	0.258637	0.00128065
RTWT	RANDOM	Subset_C1	1600	PofC2	0.204641	0.0156895	0.148964	0.000598523
RTWT	RANDOM	Subset_C1	1600	C2	0.0232974	0.00581408	0.188549	0.000756869
RTWT	RANDOM	Subset_C1	2000	PofC2	0.200333	0.0123348	0.11722	0.000304066
RTWT	RANDOM	Subset_C1	2000	C2	0.036361	0.00388701	0.147762	0.000363575
RTWT	RANDOM	Subset_C1	2400	PofC2	0.214968	0.00935036	0.096971	0.000164572
RTWT	RANDOM	Subset_C1	2400	C2	0.0329688	0.0035915	0.122101	0.000234702
RTWT	RANDOM	Subset_C1+All_GG	200	PofC2	0.0369852	0.0205933	0.29023	0.00166179
RTWT	RANDOM	Subset_C1+All_GG	200	C2	0.0367098	0.00575517	0.358022	0.00202562
RTWT	RANDOM	Subset_C1+All_GG	400	PofC2	0.0422141	0.0198452	0.217955	0.00136893
RTWT	RANDOM	Subset_C1+All_GG	400	C2	0.0290799	0.00696746	0.271211	0.00166739
RTWT	RANDOM	Subset_C1+All_GG	800	PofC2	0.052602	0.0113655	0.1469	0.00067601
RTWT	RANDOM	Subset_C1+All_GG	800	C2	0.0251952	0.00442008	0.183624	0.000898913
RTWT	RANDOM	Subset_C1+All_GG	1200	PofC2	0.0661229	0.0118818	0.11342	0.000397158
RTWT	RANDOM	Subset_C1+All_GG	1200	C2	0.0214147	0.00706293	0.142124	0.000522688
RTWT	RANDOM	Subset_C1+All_GG	1600	PofC2	0.114244	0.0150441	0.0918954	0.000217596
RTWT	RANDOM	Subset_C1+All_GG	1600	C2	0.0269394	0.00759275	0.115274	0.000310098
RTWT	RANDOM	Subset_C1+All_GG	2000	PofC2	0.140968	0.0199831	0.0775727	0.0001297
RTWT	RANDOM	Subset_C1+All_GG	2000	C2	0.0194356	0.00272599	0.0973831	0.000204459
RTWT	RANDOM	Subset_C1+All_GG	2400	PofC2	0.157235	0.010398	0.0670174	8.05e-05
RTWT	RANDOM	Subset_C1+All_GG	2400	C2	0.0249115	0.00389624	0.0841144	0.000111179
RTNO	STPGA	Subset_C1	200	PofC2	0.181154	0.0160454	1.44693	0.00945427
RTNO	STPGA	Subset_C1	200	C2	0.0344965	0.0109735	2.06996	0.0150296
RTNO	STPGA	Subset_C1	400	PofC2	0.227173	0.0126329	0.517704	0.00244701
RTNO	STPGA	Subset_C1	400	C2	0.0334579	0.00413511	0.716693	0.00397249
RTNO	STPGA	Subset_C1	800	PofC2	0.315288	0.00972936	0.241331	0.000498518
RTNO	STPGA	Subset_C1	800	C2	0.0472452	0.00421041	0.327423	0.000855246
RTNO	STPGA	Subset_C1	1200	PofC2	0.363432	0.0104918	0.162257	0.000176887
RTNO	STPGA	Subset_C1	1200	C2	0.0538383	0.00333151	0.21603	0.000276177
RTNO	STPGA	Subset_C1	1600	PofC2	0.383302	0.00355164	0.124735	6.03e-05
RTNO	STPGA	Subset_C1	1600	C2	0.0671661	0.00179138	0.163633	0.000103963
RTNO	STPGA	Subset_C1	2000	PofC2	0.35535	0.00365485	0.10407	2.6e-05
RTNO	STPGA	Subset_C1	2000	C2	0.0652828	0.00118092	0.134447	3.44e-05
RTNO	STPGA	Subset_C1	2400	PofC2	0.343767	0.00237893	0.0904029	1.37e-05
RTNO	STPGA	Subset_C1	2400	C2	0.061519	0.000438057	0.115254	1.84e-05
RTNO	STPGA	Subset_C1+All_GG	200	PofC2	0.199371	0.00907583	0.249882	0.000535048
RTNO	STPGA	Subset_C1+All_GG	200	C2	0.0605075	0.00598304	0.318868	0.000957229
RTNO	STPGA	Subset_C1+All_GG	400	PofC2	0.218374	0.00961144	0.181733	0.000361131
RTNO	STPGA	Subset_C1+All_GG	400	C2	0.0498041	0.00295369	0.235705	0.000557161
RTNO	STPGA	Subset_C1+All_GG	800	PofC2	0.244142	0.00786704	0.123497	0.000138759
RTNO	STPGA	Subset_C1+All_GG	800	C2	0.0497653	0.00356027	0.161595	0.000251553
RTNO	STPGA	Subset_C1+All_GG	1200	PofC2	0.262382	0.00868449	0.0962603	5.94e-05
RTNO	STPGA	Subset_C1+All_GG	1200	C2	0.0540412	0.0025442	0.125404	9.29e-05
RTNO	STPGA	Subset_C1+All_GG	1600	PofC2	0.286655	0.00359414	0.0803507	2.72e-05
RTNO	STPGA	Subset_C1+All_GG	1600	C2	0.0681563	0.00107055	0.103952	4.58e-05
RTNO	STPGA	Subset_C1+All_GG	2000	PofC2	0.263667	0.00396679	0.0704189	1.3e-05
RTNO	STPGA	Subset_C1+All_GG	2000	C2	0.0667251	0.00121168	0.0901772	2.32e-05
RTNO	STPGA	Subset_C1+All_GG	2400	PofC2	0.286409	0.00252157	0.0634537	7.01e-06
RTNO	STPGA	Subset_C1+All_GG	2400	C2	0.0636101	0.000364386	0.0805071	9.99e-06
RTNO	RANDOM	Subset_C1	200	PofC2	0.0695268	0.029476	2.8219	0.100505
RTNO	RANDOM	Subset_C1	200	C2	-0.0079197	0.0157014	3.55968	0.135
RTNO	RANDOM	Subset_C1	400	PofC2	0.161275	0.026634	0.79764	0.0130667
RTNO	RANDOM	Subset_C1	400	C2	0.026628	0.0116935	0.996292	0.0144029
RTNO	RANDOM	Subset_C1	800	PofC2	0.223411	0.023139	0.325899	0.0017646
RTNO	RANDOM	Subset_C1	800	C2	0.0314033	0.00654604	0.412045	0.00242558
RTNO	RANDOM	Subset_C1	1200	PofC2	0.272778	0.0250681	0.205267	0.000785934
RTNO	RANDOM	Subset_C1	1200	C2	0.037848	0.00519878	0.2587	0.00124732
RTNO	RANDOM	Subset_C1	1600	PofC2	0.287098	0.0167619	0.148906	0.000574814
RTNO	RANDOM	Subset_C1	1600	C2	0.0470357	0.006137	0.188521	0.000729626
RTNO	RANDOM	Subset_C1	2000	PofC2	0.271143	0.00859433	0.117156	0.00030324
RTNO	RANDOM	Subset_C1	2000	C2	0.0571649	0.00428824	0.147726	0.000361189
RTNO	RANDOM	Subset_C1	2400	PofC2	0.297341	0.00647852	0.0969291	0.000167822
RTNO	RANDOM	Subset_C1	2400	C2	0.0589883	0.00252321	0.12208	0.000238457
RTNO	RANDOM	Subset_C1+All_GG	200	PofC2	0.161345	0.0093571	0.290281	0.00166831
RTNO	RANDOM	Subset_C1+All_GG	200	C2	0.0668853	0.00566898	0.358102	0.00202938
RTNO	RANDOM	Subset_C1+All_GG	400	PofC2	0.157905	0.0153659	0.217962	0.00140098
RTNO	RANDOM	Subset_C1+All_GG	400	C2	0.0635079	0.00714297	0.271256	0.0017071
RTNO	RANDOM	Subset_C1+All_GG	800	PofC2	0.163053	0.0166284	0.14686	0.000666605
RTNO	RANDOM	Subset_C1+All_GG	800	C2	0.0556933	0.00519737	0.18362	0.000900082
RTNO	RANDOM	Subset_C1+All_GG	1200	PofC2	0.177396	0.0164596	0.113434	0.00040303
RTNO	RANDOM	Subset_C1+All_GG	1200	C2	0.0504219	0.00592468	0.142174	0.000529494
RTNO	RANDOM	Subset_C1+All_GG	1600	PofC2	0.203385	0.0120862	0.0918681	0.00021792
RTNO	RANDOM	Subset_C1+All_GG	1600	C2	0.0637335	0.00659904	0.115269	0.000311329
RTNO	RANDOM	Subset_C1+All_GG	2000	PofC2	0.223891	0.0107928	0.0775476	0.00013083
RTNO	RANDOM	Subset_C1+All_GG	2000	C2	0.0526684	0.00277877	0.0973773	0.00020694
RTNO	RANDOM	Subset_C1+All_GG	2400	PofC2	0.245722	0.00897928	0.0669953	7.7e-05
RTNO	RANDOM	Subset_C1+All_GG	2400	C2	0.0658503	0.00368441	0.0841086	0.00010735
SHTWT	STPGA	Subset_C1	200	PofC2	0.2527	0.0155611	1.39393	0.0110078
SHTWT	STPGA	Subset_C1	200	C2	0.0821573	0.00637993	1.99699	0.0187689
SHTWT	STPGA	Subset_C1	400	PofC2	0.279941	0.00715	0.50546	0.00205517
SHTWT	STPGA	Subset_C1	400	C2	0.0805063	0.00401712	0.70072	0.00382509
SHTWT	STPGA	Subset_C1	800	PofC2	0.328185	0.00893511	0.236553	0.00041761
SHTWT	STPGA	Subset_C1	800	C2	0.104557	0.00264765	0.321053	0.000752839
SHTWT	STPGA	Subset_C1	1200	PofC2	0.386861	0.00515866	0.158183	0.000102725
SHTWT	STPGA	Subset_C1	1200	C2	0.121114	0.00162694	0.210581	0.00018122
SHTWT	STPGA	Subset_C1	1600	PofC2	0.43691	0.0046227	0.121522	6.14e-05
SHTWT	STPGA	Subset_C1	1600	C2	0.13481	0.00169336	0.159404	9.72e-05
SHTWT	STPGA	Subset_C1	2000	PofC2	0.385976	0.00345444	0.101439	2.52e-05
SHTWT	STPGA	Subset_C1	2000	C2	0.138401	0.000898772	0.131024	3.51e-05
SHTWT	STPGA	Subset_C1	2400	PofC2	0.40517	0.0016952	0.0880761	1.19e-05
SHTWT	STPGA	Subset_C1	2400	C2	0.134292	0.00054637	0.112285	1.52e-05
SHTWT	STPGA	Subset_C1+All_GG	200	PofC2	0.368809	0.00792691	0.252056	0.000674107
SHTWT	STPGA	Subset_C1+All_GG	200	C2	0.107124	0.00253541	0.323116	0.00118997
SHTWT	STPGA	Subset_C1+All_GG	400	PofC2	0.38409	0.00549938	0.182389	0.00031651
SHTWT	STPGA	Subset_C1+All_GG	400	C2	0.109174	0.00230857	0.237373	0.000558651
SHTWT	STPGA	Subset_C1+All_GG	800	PofC2	0.39517	0.00596856	0.12327	0.000123696
SHTWT	STPGA	Subset_C1+All_GG	800	C2	0.126511	0.00180154	0.16166	0.000235691
SHTWT	STPGA	Subset_C1+All_GG	1200	PofC2	0.42133	0.0035923	0.0953501	3.49e-05
SHTWT	STPGA	Subset_C1+All_GG	1200	C2	0.141566	0.0011018	0.124387	6.44e-05
SHTWT	STPGA	Subset_C1+All_GG	1600	PofC2	0.451736	0.00433544	0.0793579	2.78e-05
SHTWT	STPGA	Subset_C1+All_GG	1600	C2	0.154441	0.00143651	0.102757	4.41e-05
SHTWT	STPGA	Subset_C1+All_GG	2000	PofC2	0.408345	0.00290252	0.0694673	1.06e-05
SHTWT	STPGA	Subset_C1+All_GG	2000	C2	0.153372	0.000657803	0.0890008	1.95e-05
SHTWT	STPGA	Subset_C1+All_GG	2400	PofC2	0.41556	0.00136517	0.0625086	5.5e-06
SHTWT	STPGA	Subset_C1+All_GG	2400	C2	0.149629	0.000435624	0.0793327	8.02e-06
SHTWT	RANDOM	Subset_C1	200	PofC2	0.215002	0.0306986	2.62417	0.0984784
SHTWT	RANDOM	Subset_C1	200	C2	0.0343848	0.00931612	3.30451	0.128751
SHTWT	RANDOM	Subset_C1	400	PofC2	0.264187	0.0191095	0.770735	0.0112828
SHTWT	RANDOM	Subset_C1	400	C2	0.0741573	0.0097263	0.961559	0.012102
SHTWT	RANDOM	Subset_C1	800	PofC2	0.281604	0.0232872	0.316161	0.0020592
SHTWT	RANDOM	Subset_C1	800	C2	0.0752468	0.00836289	0.399761	0.00285742
SHTWT	RANDOM	Subset_C1	1200	PofC2	0.373082	0.0212732	0.199117	0.000657226
SHTWT	RANDOM	Subset_C1	1200	C2	0.0985002	0.00704953	0.250736	0.00110228
SHTWT	RANDOM	Subset_C1	1600	PofC2	0.322405	0.00754049	0.144461	0.000551586
SHTWT	RANDOM	Subset_C1	1600	C2	0.113264	0.00455557	0.182764	0.000698647
SHTWT	RANDOM	Subset_C1	2000	PofC2	0.343861	0.0109562	0.114092	0.000220686
SHTWT	RANDOM	Subset_C1	2000	C2	0.122077	0.004143	0.143796	0.000281675
SHTWT	RANDOM	Subset_C1	2400	PofC2	0.372645	0.00916178	0.0942223	0.000137209
SHTWT	RANDOM	Subset_C1	2400	C2	0.134692	0.00390706	0.118585	0.000214232
SHTWT	RANDOM	Subset_C1+All_GG	200	PofC2	0.325001	0.0142389	0.293048	0.00155694
SHTWT	RANDOM	Subset_C1+All_GG	200	C2	0.0906778	0.00338722	0.362692	0.00208575
SHTWT	RANDOM	Subset_C1+All_GG	400	PofC2	0.36217	0.015699	0.218145	0.00132386
SHTWT	RANDOM	Subset_C1+All_GG	400	C2	0.10501	0.00628342	0.272044	0.00160691
SHTWT	RANDOM	Subset_C1+All_GG	800	PofC2	0.354267	0.0166546	0.14626	0.000564685
SHTWT	RANDOM	Subset_C1+All_GG	800	C2	0.115869	0.00400374	0.183083	0.000788278
SHTWT	RANDOM	Subset_C1+All_GG	1200	PofC2	0.348611	0.0113005	0.112153	0.000368628
SHTWT	RANDOM	Subset_C1+All_GG	1200	C2	0.125737	0.00461214	0.140649	0.000452002
SHTWT	RANDOM	Subset_C1+All_GG	1600	PofC2	0.356557	0.0174838	0.0907548	0.000186273
SHTWT	RANDOM	Subset_C1+All_GG	1600	C2	0.140991	0.00519184	0.11387	0.000259655
SHTWT	RANDOM	Subset_C1+All_GG	2000	PofC2	0.394187	0.00876805	0.0764688	0.000108839
SHTWT	RANDOM	Subset_C1+All_GG	2000	C2	0.139623	0.0035865	0.0960313	0.000175987
SHTWT	RANDOM	Subset_C1+All_GG	2400	PofC2	0.386756	0.00649984	0.0659248	5.88e-05
SHTWT	RANDOM	Subset_C1+All_GG	2400	C2	0.15053	0.0026364	0.0827488	9.19e-05

## Sheet: TableS5
	Supplementary Table 5. Results from two regressions are shown. The top table shows results from a multiple regression in which the PEVmean and the training set size were used as competing predictors of the accuracy achieved by different size subsets for each trait respectively. The bottom table is a similar regression with only a single predictor, the PEVmean. In the multiple regression, predicto…
A.		Training Set Size		PEVmean
	Trait	Coefficient	p-value	Coefficient	p-value	r2	CorrOfPreds
	VIGOR	0.00894558	0.0587341	-0.025202	<0.0001	0.113686	-0.612868
	MCMDS	0.0577634	<0.0001	-0.0406759	<0.0001	0.603454	-0.61413
	MCBBS	0.00346132	0.591455	-0.032316	<0.0001	0.0723397	-0.611393
	DM	0.0349968	<0.0001	-0.020134	<0.0001	0.693877	-0.565729
	HI	0.0267721	<0.0001	-0.0221598	<0.0001	0.279597	-0.597804
	RTWT	0.00620912	0.194371	-0.0268473	<0.0001	0.105302	-0.597785
	RTNO	0.000924811	0.872818	-0.0325611	<0.0001	0.0844361	-0.597668
	SHTWT	0.0158914	0.0176598	-0.0298275	<0.0001	0.0984156	-0.604266
B.		PEVmean
	Trait	Coefficient	p-value	r2
	VIGOR	-0.0566373	<0.0001	0.107957
	MCMDS	-0.141861	<0.0001	0.444245
	MCBBS	-0.062385	<0.0001	0.0718541
	DM	-0.0387247	<0.0001	0.455825
	HI	-0.0586471	<0.0001	0.212421
	RTWT	-0.0469012	<0.0001	0.10258
	RTNO	-0.0509155	<0.0001	0.0843938
	SHTWT	-0.064762	<0.0001	0.0892156
	DM = dry matter content; HI = harvest index; RTWT = root weight; RTNO = root number; SHTWT = shoot weight; MCMDS = mean cassava mosaic disease severity; VIGOR = early plant vigor.
